# Supplementary material for: Faustovirus E12 Transcriptome Analysis Reveals Complex Splicing in Capsid Gene
Source: Front Microbiol. 2018 Oct 23;9:2534. doi: 10.3389/fmicb.2018.02534 (PMC6247863; doi:10.3389/fmicb.2018.02534)
Supplement: Supplementary file 1 [file Table_1.XLSX]

## Sheet: Sheet1
Gene_short_name	Locus	Protein_id	NCVOG_id	NCVOG function	T0-c_FPKM	T15min-c_FPKM	T90min-c_FPKM	T3H-c_FPKM	T6H-c_FPKM	T8H-c_FPKM	T11H_FPKM	T17H_FPKM	T20H_FPKM
PRJ_Fausto_00001	gi|646227388|gb|KJ614390,1|:512-1478	AIB51710	None	None	0	0	0	0	0	1559.14	0	1143.91	4959.36
PRJ_Fausto_00002	gi|646227388|gb|KJ614390,1|:1593-2130	AIB51711	None	None	0	0	0	0	0	0	0	2610.45	7546.27
PRJ_Fausto_00003	gi|646227388|gb|KJ614390,1|:2170-2539	AIB51712	None	None	0	0	0	0	0	0	0	0	7563.11
PRJ_Fausto_00004	gi|646227388|gb|KJ614390,1|:2586-3159	AIB51713	NCVOG0231	Uncharacterized	0	0	0	0	1097.45	322.691	0	2356.89	6813.07
PRJ_Fausto_00005	gi|646227388|gb|KJ614390,1|:3180-3783	AIB51714	NCVOG0231	Uncharacterized	0	0	0	0	0	298.52	0	0	0
PRJ_Fausto_00006	gi|646227388|gb|KJ614390,1|:3845-4247	AIB51715	None	None	0	0	0	0	0	599.061	12648.2	0	0
PRJ_Fausto_00007	gi|646227388|gb|KJ614390,1|:4434-5091	AIB51716	None	None	0	0	0	0	0	789.163	0	1921.41	0
PRJ_Fausto_00008	gi|646227388|gb|KJ614390,1|:5147-5726	AIB51717	None	None	0	359.888	0	0	0	952.646	0	6958.02	3352.25
PRJ_Fausto_00009	gi|646227388|gb|KJ614390,1|:5813-6347	AIB51718	None	None	0	0	0	0	0	1348.52	0	5268.14	0
PRJ_Fausto_00010	gi|646227388|gb|KJ614390,1|:6463-7081	AIB51719	None	None	0	0	212.68	131.421	379.796	575.488	0	0	0
PRJ_Fausto_00011	gi|646227388|gb|KJ614390,1|:7354-7810	AIB51720	None	None	0	0	0	0	0	0	0	0	4978.66
PRJ_Fausto_00012	gi|646227388|gb|KJ614390,1|:7896-8340	AIB51721	None	None	0	0	0	0	0	365.903	0	0	10452
PRJ_Fausto_00013	gi|646227388|gb|KJ614390,1|:8360-8999	AIB51722	None	None	0	0	0	125.097	0	547.803	0	2000.62	2891.48
PRJ_Fausto_00014	gi|646227388|gb|KJ614390,1|:9068-9725	AIB51723	NCVOG0231	Uncharacterized	0	0	0	0	894.586	720.54	5553.95	0	2776.97
PRJ_Fausto_00015	gi|646227388|gb|KJ614390,1|:9782-10265	AIB51724	None	None	0	0	0	194.69	562.638	852.44	8998.93	3112.78	0
PRJ_Fausto_00016	gi|646227388|gb|KJ614390,1|:10661-11174	AIB51725	None	None	1250.7	1808.17	569.193	703.496	508.263	569.193	8129.52	2812.15	8129.52
PRJ_Fausto_00017	gi|646227388|gb|KJ614390,1|:11313-15477	AIB51726	NCVOG0308	DNA replication, recombination and repair	49.0174	349.387	241.121	68.9078	199.138	1482.82	3823.36	661.481	955.839
PRJ_Fausto_00018	gi|646227388|gb|KJ614390,1|:15593-16271	AIB51727	None	None	816.719	0	0	114.835	0	437.282	0	0	2654.34
PRJ_Fausto_00019	gi|646227388|gb|KJ614390,1|:16579-16990	AIB51728	None	None	0	1392.98	0	0	0	0	0	0	0
PRJ_Fausto_00020	gi|646227388|gb|KJ614390,1|:16999-18380	AIB51729	None	None	190.652	275.6	260.298	2116.95	154.921	86.7661	2478.48	0	2478.48
PRJ_Fausto_00487	gi|646227388|gb|KJ614390,1|:16999-18380	AIB51730	None	None	0	0	0	0	0	0	0	0	0
PRJ_Fausto_00021	gi|646227388|gb|KJ614390,1|:18590-20690	AIB51731	NCVOG0001	DNA replication, recombination and repair	0	0	88.6954	143.865	1247.28	4701.13	13303.6	920.639	5321.44
PRJ_Fausto_00022	gi|646227388|gb|KJ614390,1|:20813-22421	AIB51732	None	None	2524.77	2403.45	2341.23	2230.45	1718.3	2552.01	10776.3	1864.33	5388.15
PRJ_Fausto_00023	gi|646227388|gb|KJ614390,1|:22447-23155	AIB51733	None	None	0	0	0	0	0	236.516	0	0	0
PRJ_Fausto_00024	gi|646227388|gb|KJ614390,1|:23485-24037	AIB51734	None	None	0	0	0	0	0	505.682	0	0	0
PRJ_Fausto_00025	gi|646227388|gb|KJ614390,1|:24052-25720	AIB51735	None	None	0	0	0	0	107.665	464.676	1722.52	0	0
PRJ_Fausto_00026	gi|646227388|gb|KJ614390,1|:25782-26445	AIB51736	None	None	0	0	0	0	342.675	1614.2	5481.59	0	2740.79
PRJ_Fausto_00027	gi|646227388|gb|KJ614390,1|:26558-28115	AIB51737	NCVOG0001	DNA replication, recombination and repair	169.464	307.272	65.2431	0	232.977	437.512	0	0	1863.67
PRJ_Fausto_00028	gi|646227388|gb|KJ614390,1|:28195-30260	AIB51738	NCVOG0001	DNA replication, recombination and repair	0	559.096	294.541	1610.65	0	282.615	0	0	2573.24
PRJ_Fausto_00029	gi|646227388|gb|KJ614390,1|:28195-30260	AIB51739	None	None	0	0	0	0	0	449.509	0	0	6420.13
PRJ_Fausto_00030	gi|646227388|gb|KJ614390,1|:30343-33787	AIB51740	None	None	0	83.6061	0	0	48.6744	2326.96	10124	4311.48	12070.9
PRJ_Fausto_00031	gi|646227388|gb|KJ614390,1|:33971-34886	AIB51741	None	None	0	190.178	0	0	0	2371.14	28343.1	4903.1	0
PRJ_Fausto_00032	gi|646227388|gb|KJ614390,1|:34993-36462	AIB51742	None	None	0	0	0	0	336.105	697.52	0	1860.04	8064.77
PRJ_Fausto_00033	gi|646227388|gb|KJ614390,1|:34993-36462	AIB51743	NCVOG0330	Signal transduction regulation	0	0	0	0	0	442.958	8435.41	0	4217.71
PRJ_Fausto_00034	gi|646227388|gb|KJ614390,1|:36496-37093	AIB51744	None	None	0	0	0	0	0	224.001	6398.61	0	0
PRJ_Fausto_00035	gi|646227388|gb|KJ614390,1|:37192-37612	AIB51745	None	None	892.657	1335.45	774	0	1869.62	0	0	0	0
PRJ_Fausto_00036	gi|646227388|gb|KJ614390,1|:37639-39076	AIB51746	NCVOG2204	DNA replication, recombination and repair	0	0	0	0	0	1541.18	6134.49	2122.54	3067.24
PRJ_Fausto_00037	gi|646227388|gb|KJ614390,1|:39155-39656	AIB51747	None	None	0	453.923	0	0	0	1689.15	8456.31	5850.31	12684.5
DUT	gi|646227388|gb|KJ614390,1|:39688-40330	AIB51748	NCVOG1068	Nucleotide metabolism	0	0	0	0	0	1951.53	5743.49	1986.97	8615.24
PRJ_Fausto_00039	gi|646227388|gb|KJ614390,1|:40550-41585	AIB51749	None	None	827.28	988.239	202.173	0	568.611	3921.35	0	0	4548.33
PRJ_Fausto_00040	gi|646227388|gb|KJ614390,1|:41596-43564	AIB51750	NCVOG4489	Uncharacterized	0	707.22	1913.88	1453.45	3168.98	1545.82	0	3463.14	9293.86
PRJ_Fausto_00041	gi|646227388|gb|KJ614390,1|:43959-44334	AIB51751	None	None	0	0	0	0	0	1022.82	0	0	0
RPO2	gi|646227388|gb|KJ614390,1|:44490-48216	AIB51752	NCVOG0271	Transcription and RNA processing	0	0	47.7639	686.498	454.644	4642.92	15045.2	3470.63	9313.7
PRJ_Fausto_00043	gi|646227388|gb|KJ614390,1|:48973-50614	AIB51753	None	None	134.988	396.998	61.4333	0	0	661.312	0	607.187	3509.7
PRJ_Fausto_00044	gi|646227388|gb|KJ614390,1|:50648-50912	AIB51754	NCVOG0318	Other metabolic functions	0	0	0	0	0	0	35626.2	0	0
PRJ_Fausto_00045	gi|646227388|gb|KJ614390,1|:51063-51921	AIB51755	None	None	996.738	206.714	0	0	0	317.208	3850.96	1332.34	5776.44
PRJ_Fausto_00046	gi|646227388|gb|KJ614390,1|:52014-55140	AIB51756	NCVOG1226	Uncharacterized	0	0	0	0	107.938	1840.37	39719.8	5079.22	13815.6
PRJ_Fausto_00047	gi|646227388|gb|KJ614390,1|:55246-56002	AIB51757	None	None	0	0	0	0	0	1173.94	0	0	2280.3
PRJ_Fausto_00048	gi|646227388|gb|KJ614390,1|:56102-57017	AIB51758	None	None	0	0	0	0	0	1327.84	3542.89	1225.77	5314.34
PRJ_Fausto_00049	gi|646227388|gb|KJ614390,1|:57140-57521	AIB51759	None	None	0	0	0	0	0	494.442	0	0	0
PRJ_Fausto_00050	gi|646227388|gb|KJ614390,1|:57556-58021	AIB51760	None	None	0	0	0	0	0	0	0	0	4807.97
PRJ_Fausto_00051	gi|646227388|gb|KJ614390,1|:58086-58848	AIB51761	None	None	0	0	0	0	0	1114.9	0	1560.9	2255.85
PRJ_Fausto_00052	gi|646227388|gb|KJ614390,1|:58896-59382	AIB51762	None	None	0	0	0	0	0	1558.49	0	3079.86	4451.85
PRJ_Fausto_00053	gi|646227388|gb|KJ614390,1|:59475-62331	AIB51763	None	None	0	0	0	0	935.3	17717.8	101793	16788.1	13318.7
PRJ_Fausto_00054	gi|646227388|gb|KJ614390,1|:62765-63797	AIB51764	None	None	0	0	309.439	197.468	380.445	1359.89	0	4211.62	4564.78
PRJ_Fausto_00055	gi|646227388|gb|KJ614390,1|:63890-64241	AIB51765	None	None	0	0	0	0	0	0	0	0	8455.56
PRJ_Fausto_00056	gi|646227388|gb|KJ614390,1|:64547-65009	AIB51766	None	None	0	0	0	0	0	1722.65	19454.2	6729.14	14590.7
PRJ_Fausto_00057	gi|646227388|gb|KJ614390,1|:65044-65353	AIB51767	None	None	0	0	0	0	0	1092.13	0	0	11529.2
PRJ_Fausto_00058	gi|646227388|gb|KJ614390,1|:65469-65997	AIB51768	None	None	0	0	0	0	969.669	3289.73	15509.8	0	0
PRJ_Fausto_00059	gi|646227388|gb|KJ614390,1|:66152-66863	AIB51769	NCVOG0329	Other metabolic functions	0	0	1183.38	644.287	2840.43	1625.4	14892.5	1717.41	9928.35
PRJ_Fausto_00060	gi|646227388|gb|KJ614390,1|:66887-68294	AIB51770	NCVOG4370	Uncharacterized	0	0	0	0	0	763.889	0	725.135	1047.88
PRJ_Fausto_00061	gi|646227388|gb|KJ614390,1|:68387-68975	AIB51771	None	None	0	0	229.23	0	4801.65	1159.64	0	2265.21	3273.99
PRJ_Fausto_00062	gi|646227388|gb|KJ614390,1|:69390-72882	AIB51772	NCVOG1353	Nucleotide metabolism	0	41.1931	107.46	116.179	802.426	3165.33	19952.5	3983.04	4220.71
PRJ_Fausto_00063	gi|646227388|gb|KJ614390,1|:73069-74098	AIB51773	NCVOG0276	Nucleotide metabolism	277.763	0	0	132.123	572.739	2232.78	21379.6	4226.91	12216.9
PRJ_Fausto_00064	gi|646227388|gb|KJ614390,1|:74438-74813	AIB51774	None	None	0	0	0	0	0	511.412	0	0	21912.8
PRJ_Fausto_00065	gi|646227388|gb|KJ614390,1|:74845-75352	AIB51775	None	None	0	0	0	0	0	1075.46	0	0	8289.7
PRJ_Fausto_00066	gi|646227388|gb|KJ614390,1|:75532-76135	AIB51776	None	None	0	0	0	0	0	2076.66	6302.76	0	9454.14
PRJ_Fausto_00067	gi|646227388|gb|KJ614390,1|:76156-76672	AIB51777	None	None	0	0	0	0	0	563.746	8051.73	0	0
PRJ_Fausto_00068	gi|646227388|gb|KJ614390,1|:76747-78262	AIB51778	None	None	0	0	0	0	0	269.323	0	0	2884.97
PRJ_Fausto_00069	gi|646227388|gb|KJ614390,1|:78366-79353	AIB51779	None	None	0	0	0	0	518.239	4042	3217.74	0	1608.87
PRJ_Fausto_00070	gi|646227388|gb|KJ614390,1|:79450-80383	AIB51780	NCVOG1013	Uncharacterized	0	0	0	0	0	526.587	0	0	3455.6
UL9	gi|646227388|gb|KJ614390,1|:80495-83777	AIB51781	NCVOG0024	DNA replication, recombination and repair	0	44.0021	0	17.7288	102.47	271.778	0	283.643	1229.6
PRJ_Fausto_00072	gi|646227388|gb|KJ614390,1|:84092-84983	AIB51782	None	None	0	196.807	128.352	237.913	458.367	0	0	0	7332.78
PRJ_Fausto_00073	gi|646227388|gb|KJ614390,1|:85040-85733	AIB51783	None	None	468.148	276.248	1389.81	4539.01	1472.34	1515.48	0	1780.42	7719.51
PRJ_Fausto_00488	gi|646227388|gb|KJ614390,1|:85738-85993	AIB51784	None	None	0	0	0	0	0	1870.76	0	0	0
PRJ_Fausto_00074	gi|646227388|gb|KJ614390,1|:86014-86506	AIB51785	None	None	0	0	0	0	0	0	0	0	4359.59
PRJ_Fausto_00075	gi|646227388|gb|KJ614390,1|:86629-87223	AIB51786	None	None	0	0	0	0	0	836.483	32238.2	4461.01	6447.64
PRJ_Fausto_00076	gi|646227388|gb|KJ614390,1|:87603-88215	AIB51787	None	None	560.815	354.611	0	0	0	507.756	6164.24	2132.49	6164.24
PRJ_Fausto_00077	gi|646227388|gb|KJ614390,1|:88224-90324	AIB51788	None	None	0	0	121.299	236.098	586.004	1213.88	1819.35	1888.51	5458.05
PRJ_Fausto_00078	gi|646227388|gb|KJ614390,1|:88224-90324	AIB51789	None	None	0	0	0	0	0	1200.14	0	0	3642.47
PRJ_Fausto_00079	gi|646227388|gb|KJ614390,1|:90375-90900	AIB51790	None	None	0	0	0	0	0	370.716	0	2707.55	0
PRJ_Fausto_00080	gi|646227388|gb|KJ614390,1|:91204-91705	AIB51791	None	None	0	453.923	0	0	0	0	0	0	0
PRJ_Fausto_00081	gi|646227388|gb|KJ614390,1|:91796-92945	AIB51792	NCVOG0334	DNA replication, recombination and repair	0	0	0	0	0	785.375	0	0	0
PRJ_Fausto_00082	gi|646227388|gb|KJ614390,1|:93032-93647	AIB51793	None	None	0	0	0	0	985.689	1297.96	0	0	3059.71
PRJ_Fausto_00083	gi|646227388|gb|KJ614390,1|:93746-94079	AIB51794	None	None	0	0	0	0	0	669.83	0	0	0
PRJ_Fausto_00084	gi|646227388|gb|KJ614390,1|:94142-94643	AIB51795	None	None	0	0	0	0	0	296.037	0	0	0
PRJ_Fausto_00085	gi|646227388|gb|KJ614390,1|:94693-95227	AIB51796	None	None	0	0	266.569	0	0	266.569	0	0	0
PRJ_Fausto_00086	gi|646227388|gb|KJ614390,1|:95306-97205	AIB51797	None	None	0	0	0	0	93.0042	1152.13	10415.8	3603.98	5951.91
PRJ_Fausto_00087	gi|646227388|gb|KJ614390,1|:97231-97684	AIB51798	None	None	0	0	0	0	0	3672.83	20153.1	0	5038.28
PRJ_Fausto_00088	gi|646227388|gb|KJ614390,1|:97696-97912	AIB51799	None	None	0	0	0	0	0	0	0	0	33365.5
PRJ_Fausto_00089	gi|646227388|gb|KJ614390,1|:97988-98567	AIB51800	None	None	0	0	0	0	0	2043.36	13409	2319.34	3352.25
PRJ_Fausto_00090	gi|646227388|gb|KJ614390,1|:99338-100607	AIB51801	NCVOG0837	Uncharacterized	0	0	0	0	0	1057.7	0	0	1183.47
PRJ_Fausto_00091	gi|646227388|gb|KJ614390,1|:100675-102358	AIB51802	None	None	0	98.0698	466.12	331.9	1020.61	1306.17	1705.07	1769.89	1705.07
PRJ_Fausto_00489	gi|646227388|gb|KJ614390,1|:102415-102550	AIB51803	None	None	0	0	0	0	0	0	0	0	0
PRJ_Fausto_00092	gi|646227388|gb|KJ614390,1|:102763-103150	AIB51804	None	None	0	0	0	0	0	0	0	0	13669.2
PRJ_Fausto_00093	gi|646227388|gb|KJ614390,1|:103256-103481	AIB51805	None	None	0	0	0	0	0	2766.41	0	0	0
PRJ_Fausto_00094	gi|646227388|gb|KJ614390,1|:103551-105045	AIB51806	None	None	2023.27	2720.52	2665.14	7894.39	2166.06	3815.73	1954.58	2705.17	1954.58
PRJ_Fausto_00095	gi|646227388|gb|KJ614390,1|:105186-106830	AIB51807	NCVOG1343	Miscellaneous	0	0	0	0	0	905.157	1751.2	1211.85	0
PRJ_Fausto_00096	gi|646227388|gb|KJ614390,1|:106861-107281	AIB51808	NCVOG0317	Other metabolic functions	0	0	0	0	725.625	955.88	0	0	0
PRJ_Fausto_00097	gi|646227388|gb|KJ614390,1|:107360-108323	AIB51809	NCVOG1060	DNA replication, recombination and repair	0	0	0	0	949.562	3041.73	13277.1	2296.84	1659.64
PRJ_Fausto_00098	gi|646227388|gb|KJ614390,1|:108382-110740	AIB51810	NCVOG0267	DNA replication, recombination and repair	0	0	0	0	0	1572.41	4684.5	1215.68	585.563
PRJ_Fausto_00099	gi|646227388|gb|KJ614390,1|:110811-111228	AIB51811	None	None	1810.23	677.048	411.92	0	1471.52	0	0	4069.67	5883.26
PRJ_Fausto_00100	gi|646227388|gb|KJ614390,1|:111314-112661	AIB51812	None	None	0	0	147.055	0	0	495.078	2205.63	763.146	1102.81
PRJ_Fausto_00101	gi|646227388|gb|KJ614390,1|:112759-114193	AIB51813	None	None	157.678	117.9	0	0	128.124	865.333	0	709.238	0
PRJ_Fausto_00102	gi|646227388|gb|KJ614390,1|:114246-115017	AIB51814	None	None	0	0	0	0	277.567	6784.67	26641.6	1536.19	6660.4
PRJ_Fausto_00103	gi|646227388|gb|KJ614390,1|:115081-116116	AIB51815	NCVOG0024	DNA replication, recombination and repair	0	0	0	0	379.074	6518.93	15161.1	2098.22	4548.33
PRJ_Fausto_00104	gi|646227388|gb|KJ614390,1|:116179-117706	AIB51816	NCVOG0575	Uncharacterized	0	0	0	0	613.879	718.23	0	0	0
PRJ_Fausto_00105	gi|646227388|gb|KJ614390,1|:117789-118971	AIB51817	NCVOG1127	Transcription and RNA processing	0	0	0	0	0	456.411	0	891.684	1288.58
PRJ_Fausto_00106	gi|646227388|gb|KJ614390,1|:119153-119603	AIB51818	None	None	0	0	0	0	637.681	5019.47	20397.4	0	0
US3	gi|646227388|gb|KJ614390,1|:119623-120811	AIB51819	NCVOG0304	Signal transduction regulation	0	0	0	0	160.109	15518.4	76844.2	8862.56	10245.9
PRJ_Fausto_00108	gi|646227388|gb|KJ614390,1|:120850-121528	AIB51820	None	None	0	0	0	0	0	1180.66	5308.67	0	5308.67
PRJ_Fausto_00109	gi|646227388|gb|KJ614390,1|:121650-124698	AIB51821	NCVOG0023	DNA replication, recombination and repair	0	0	0	0	539.498	1772.07	5322.86	613.934	443.572
PRJ_Fausto_00110	gi|646227388|gb|KJ614390,1|:124821-125382	AIB51822	None	None	0	0	0	0	0	2406.94	0	2435.75	3520.56
PRJ_Fausto_00111	gi|646227388|gb|KJ614390,1|:125480-125933	AIB51823	NCVOG0522	Transcription and RNA processing	0	0	0	0	0	477.26	0	0	0
PRJ_Fausto_00112	gi|646227388|gb|KJ614390,1|:125969-126305	AIB51824	None	None	0	0	0	0	0	2429.54	0	0	0
PRJ_Fausto_00113	gi|646227388|gb|KJ614390,1|:126345-127134	AIB51825	NCVOG1003	Uncharacterized	0	0	0	0	0	859.725	8608	1489.06	2152
PRJ_Fausto_00114	gi|646227388|gb|KJ614390,1|:127210-127525	AIB51826	NCVOG4367	Uncharacterized	0	0	0	0	0	768.447	0	0	0
PRJ_Fausto_00115	gi|646227388|gb|KJ614390,1|:127888-128956	AIB51827	None	None	489.597	805.202	807.087	378.507	1851.02	276.281	0	0	2916.61
PRJ_Fausto_00116	gi|646227388|gb|KJ614390,1|:129025-130048	AIB51828	None	None	279.795	884.819	215.407	0	880.117	361.124	0	0	0
PRJ_Fausto_00117	gi|646227388|gb|KJ614390,1|:130084-130597	AIB51829	None	None	0	0	0	0	0	569.193	0	2812.15	0
PRJ_Fausto_00118	gi|646227388|gb|KJ614390,1|:130689-132954	AIB51830	NCVOG4368	Uncharacterized	0	65.6989	0	0	0	1051.01	1223.93	2117.48	1223.93
PRJ_Fausto_00119	gi|646227388|gb|KJ614390,1|:133056-133668	AIB51831	NCVOG0518	Uncharacterized	0	0	0	0	1378.27	5141.03	0	0	9246.36
PRJ_Fausto_00120	gi|646227388|gb|KJ614390,1|:133710-134262	AIB51832	None	None	0	0	0	0	0	252.841	0	0	3611.21
PRJ_Fausto_00121	gi|646227388|gb|KJ614390,1|:134337-135703	AIB51833	None	None	532.909	1460.87	2692.8	4610.68	1905.12	1434.64	0	1506.55	10885.5
PRJ_Fausto_00500	gi|646227388|gb|KJ614390,1|:134337-135703	AIB51834	None	None	0	0	0	0	0	0	0	0	0
PRJ_Fausto_00122	gi|646227388|gb|KJ614390,1|:135948-136857	AIB51835	None	None	0	0	0	77.2836	798.805	801.997	3572.98	6180.91	17864.9
PRJ_Fausto_00123	gi|646227388|gb|KJ614390,1|:137166-137982	AIB51836	None	None	0	0	288.085	89.0005	514.409	194.881	0	0	2057.29
PRJ_Fausto_00124	gi|646227388|gb|KJ614390,1|:138079-138922	AIB51837	None	None	0	0	525.57	426.241	881.128	649.274	0	0	1970.57
PRJ_Fausto_00125	gi|646227388|gb|KJ614390,1|:139064-139949	AIB51838	None	None	853.528	2099.07	1621.5	3969.61	924.794	563.621	0	1279.64	7397.24
PRJ_Fausto_00126	gi|646227388|gb|KJ614390,1|:140245-141142	AIB51839	NCVOG0283	Signal transduction regulation	330.578	0	508.973	393.095	1625.22	254.487	3634.71	0	10904.1
PRJ_Fausto_00127	gi|646227388|gb|KJ614390,1|:141222-141468	AIB51840	None	None	0	0	0	0	0	1542.59	0	15223.1	22032.2
PRJ_Fausto_00128	gi|646227388|gb|KJ614390,1|:141766-143803	AIB51841	NCVOG1088	Transcription and RNA processing	125.116	232.153	380.775	1320.63	2619.74	12930	60546	24282.5	20640.7
PRJ_Fausto_00129	gi|646227388|gb|KJ614390,1|:144064-148183	AIB51842	NCVOG4369	Uncharacterized	0	0	0	0	40.2853	1258.29	7090.03	1115.14	2255.92
PRJ_Fausto_00130	gi|646227388|gb|KJ614390,1|:148485-149010	AIB51843	None	None	0	0	0	0	0	3223.62	7827.05	2707.55	3913.52
PRJ_Fausto_00131	gi|646227388|gb|KJ614390,1|:149019-150312	AIB51844	NCVOG2618	DNA replication, recombination and repair	0	0	81.0375	0	372.808	4333.12	4629.69	0	1157.42
PRJ_Fausto_00132	gi|646227388|gb|KJ614390,1|:150421-152050	AIB51845	None	None	0	0	294.526	62.6502	466.5	954.363	0	1002.17	2896.53
PRJ_Fausto_00133	gi|646227388|gb|KJ614390,1|:150421-152050	AIB51846	None	None	2074.54	2175.88	1784.26	836.872	3921.88	0	6447.64	0	3223.82
PRJ_Fausto_00134	gi|646227388|gb|KJ614390,1|:152111-152213	AIB51847	None	None	0	0	0	0	0	0	0	0	0
PRJ_Fausto_00135	gi|646227388|gb|KJ614390,1|:152314-152752	AIB51848	None	None	824.485	616.708	375.224	231.904	0	750.448	0	0	0
PRJ_Fausto_00136	gi|646227388|gb|KJ614390,1|:152811-153219	AIB51849	None	None	0	0	0	0	0	0	0	0	0
PRJ_Fausto_00137	gi|646227388|gb|KJ614390,1|:153264-154941	AIB51850	None	None	0	0	0	0	0	363.126	11984	4146.55	0
PRJ_Fausto_00138	gi|646227388|gb|KJ614390,1|:155015-155828	AIB51851	None	None	0	0	0	0	0	485.339	0	0	0
PRJ_Fausto_00139	gi|646227388|gb|KJ614390,1|:155904-156666	AIB51852	None	None	0	0	0	0	0	1059.16	0	1560.9	2255.85
PRJ_Fausto_00140	gi|646227388|gb|KJ614390,1|:156750-157701	AIB51853	None	None	0	0	0	0	0	1861.24	3372.5	1166.83	0
PRJ_Fausto_00141	gi|646227388|gb|KJ614390,1|:158009-158807	AIB51854	None	None	0	1657.97	0	0	264.98	1440.32	8477.91	0	4238.95
PRJ_Fausto_00142	gi|646227388|gb|KJ614390,1|:158929-159133	AIB51855	None	None	0	0	0	0	0	0	0	0	40364.5
PRJ_Fausto_00143	gi|646227388|gb|KJ614390,1|:159158-159956	AIB51856	None	None	0	0	0	0	0	349.168	8477.91	0	2119.48
PRJ_Fausto_00144	gi|646227388|gb|KJ614390,1|:160033-160888	AIB51857	None	None	0	0	135.433	0	623.091	135.433	0	0	0
PRJ_Fausto_00145	gi|646227388|gb|KJ614390,1|:161187-161655	AIB51858	None	None	0	0	0	0	0	450.299	0	0	0
PRJ_Fausto_00146	gi|646227388|gb|KJ614390,1|:161781-163119	AIB51859	None	None	0	0	0	0	0	288.414	0	0	0
PRJ_Fausto_00147	gi|646227388|gb|KJ614390,1|:163218-164340	AIB51860	None	None	0	0	0	0	0	322.244	2745.33	949.861	0
PRJ_Fausto_00148	gi|646227388|gb|KJ614390,1|:164379-165663	AIB51861	NCVOG4366	Uncharacterized	0	0	0	0	0	495.078	2334.11	0	0
PRJ_Fausto_00149	gi|646227388|gb|KJ614390,1|:165724-166087	AIB51862	NCVOG5014	Uncharacterized	0	0	0	0	0	742.664	0	0	0
PRJ_Fausto_00150	gi|646227388|gb|KJ614390,1|:166188-168956	AIB51863	NCVOG0249	Virion structure and morphogenesis	0	0	0	0	0	1268.9	11626.1	2011.26	0
PRJ_Fausto_00151	gi|646227388|gb|KJ614390,1|:166188-168956	AIB51864	NCVOG1152	Transcription and RNA processing	0	0	0	0	0	811.754	3369.17	0	842.292
PRJ_Fausto_00152	gi|646227388|gb|KJ614390,1|:169013-169247	AIB51865	None	None	0	0	0	0	0	0	0	35587.6	25758.5
PRJ_Fausto_00153	gi|646227388|gb|KJ614390,1|:169332-170952	AIB51866	NCVOG4069	Virion structure and morphogenesis	0	0	0	0	333.933	5240.52	14246.8	4313.27	2671.27
PRJ_Fausto_00154	gi|646227388|gb|KJ614390,1|:171005-172292	AIB51867	NCVOG0262	Transcription and RNA processing	0	0	0	0	374.87	440.982	0	805.362	0
PRJ_Fausto_00155	gi|646227388|gb|KJ614390,1|:172348-172759	AIB51868	None	None	0	0	0	0	0	2841.57	0	0	6052.13
PRJ_Fausto_00156	gi|646227388|gb|KJ614390,1|:172763-173255	AIB51869	None	None	0	0	0	0	0	3680.83	43595.9	3016.05	0
PRJ_Fausto_00157	gi|646227388|gb|KJ614390,1|:173366-174347	AIB51870	None	None	0	0	0	0	0	1215.27	0	0	0
PRJ_Fausto_00158	gi|646227388|gb|KJ614390,1|:174425-174677	AIB51871	None	None	0	0	0	886.678	0	1433.07	0	0	0
PRJ_Fausto_00159	gi|646227388|gb|KJ614390,1|:174731-176264	AIB51872	None	None	0	0	259.336	328.285	611.11	800.946	0	0	948.645
PRJ_Fausto_00160	gi|646227388|gb|KJ614390,1|:176356-177013	AIB51873	None	None	0	0	0	0	0	1040.78	11107.9	3842.82	0
PRJ_Fausto_00490	gi|646227388|gb|KJ614390,1|:177150-177300	AIB51874	None	None	0	0	0	0	0	0	0	0	0
PRJ_Fausto_00161	gi|646227388|gb|KJ614390,1|:177465-177624	AIB51875	None	None	0	0	0	0	0	0	0	0	0
PRJ_Fausto_00162	gi|646227388|gb|KJ614390,1|:177743-178079	AIB51876	None	None	0	0	0	0	0	0	0	0	0
PRJ_Fausto_00163	gi|646227388|gb|KJ614390,1|:178162-181069	AIB51877	NCVOG1119	Uncharacterized	0	0	0	0	0	1147.51	11200.7	2906.73	3266.88
PRJ_Fausto_00164	gi|646227388|gb|KJ614390,1|:181156-182875	AIB51878	None	None	0	0	0	0	952.329	7030.54	28298	5183.64	3329.18
PRJ_Fausto_00165	gi|646227388|gb|KJ614390,1|:182924-183164	AIB51879	None	None	0	0	0	0	0	0	0	0	0
PRJ_Fausto_00166	gi|646227388|gb|KJ614390,1|:183245-183719	AIB51880	None	None	0	0	0	0	1497.75	0	0	0	0
PRJ_Fausto_00167	gi|646227388|gb|KJ614390,1|:183815-184895	AIB51881	None	None	0	0	0	0	179.816	509.463	2876.72	995.319	0
PRJ_Fausto_00168	gi|646227388|gb|KJ614390,1|:184991-185186	AIB51882	None	None	0	0	0	0	0	3293.88	0	0	0
PRJ_Fausto_00169	gi|646227388|gb|KJ614390,1|:185390-186032	AIB51883	NCVOG1136	Nucleotide metabolism	0	0	0	0	0	402.134	5743.49	0	2871.75
PRJ_Fausto_00170	gi|646227388|gb|KJ614390,1|:186404-187700	AIB51884	None	None	419.846	247.833	0	0	0	1112.4	2308.49	1597.47	2308.49
PRJ_Fausto_00171	gi|646227388|gb|KJ614390,1|:187851-188877	AIB51885	None	None	0	0	0	0	0	612.306	0	0	0
PRJ_Fausto_00172	gi|646227388|gb|KJ614390,1|:188958-189576	AIB51886	None	None	0	0	212.68	0	0	287.744	0	0	3037.62
PRJ_Fausto_00173	gi|646227388|gb|KJ614390,1|:189734-190409	AIB51887	NCVOG0564	Other metabolic functions	0	0	0	0	0	187.025	0	0	2671.19
PRJ_Fausto_00174	gi|646227388|gb|KJ614390,1|:190734-191751	AIB51888	None	None	0	0	0	0	0	580.778	18595.4	4289.17	0
PRJ_Fausto_00175	gi|646227388|gb|KJ614390,1|:191866-192865	AIB51889	NCVOG0231	Uncharacterized	0	0	0	0	708.535	1337.91	3169.26	1096.52	1584.63
PRJ_Fausto_00176	gi|646227388|gb|KJ614390,1|:192945-193686	AIB51890	None	None	0	0	0	0	0	1148.72	0	0	0
PRJ_Fausto_00177	gi|646227388|gb|KJ614390,1|:193801-194794	AIB51891	NCVOG0231	Uncharacterized	0	342.826	212.915	0	199.608	749.657	0	0	1596.66
PRJ_Fausto_00178	gi|646227388|gb|KJ614390,1|:194874-195621	AIB51892	None	None	0	0	0	0	0	763.742	4635.98	3207.78	4635.98
PRJ_Fausto_00179	gi|646227388|gb|KJ614390,1|:195679-195934	AIB51893	None	None	0	0	0	0	0	0	0	0	0
PRJ_Fausto_00180	gi|646227388|gb|KJ614390,1|:196191-214210	AIB51895	None	None	1928.72	2126.68	221.898	342.75	1218.97	9313.18	320096	19737.4	23769.5
PRJ_Fausto_00182	gi|646227388|gb|KJ614390,1|:196191-214210	AIB51896	None	None	0	0	0	0	534.07	7212.19	128132	20683.9	29897.6
PRJ_Fausto_00183	gi|646227388|gb|KJ614390,1|:196191-214210	AIB51897	None	None	0	0	0	0	14425	0	89315	0	0
PRJ_Fausto_00184	gi|646227388|gb|KJ614390,1|:196191-214210	AIB51898	None	None	2634.4	841.686	2195.7	14906.9	3922.51	2938.37	125441	16267.3	23520.2
PRJ_Fausto_00185	gi|646227388|gb|KJ614390,1|:196191-214210	AIB51899	NCVOG0062	DNA replication, recombination and repair	0	0	0	0	742.606	3731.33	69158.6	4785.31	0
PRJ_Fausto_00188	gi|646227388|gb|KJ614390,1|:196191-214210	AIB51900	None	None	0	0	0	0	0	1168.12	0	0	0
PRJ_Fausto_00189	gi|646227388|gb|KJ614390,1|:196191-214210	AIB51901	None	None	0	0	0	0	0	1614.45	23058.4	0	0
PRJ_Fausto_00191	gi|646227388|gb|KJ614390,1|:196191-214210	AIB51902	None	None	0	0	269.627	249.892	240.723	5931.8	69317.3	3997.03	11552.9
PRJ_Fausto_00492	gi|646227388|gb|KJ614390,1|:196191-214210	AIB51903	None	None	0	0	0	0	0	4076.21	148457	17093.3	0
PRJ_Fausto_00192	gi|646227388|gb|KJ614390,1|:196191-214210	AIB51904	None	None	0	870.484	529.536	0	945.968	4641.22	60504.9	15693	0
PRJ_Fausto_00493	gi|646227388|gb|KJ614390,1|:196191-214210	AIB51905	NCVOG0022	Virion structure and morphogenesis	0	0	0	0	0	5717.95	0	13190.7	22790.6
PRJ_Fausto_00195	gi|646227388|gb|KJ614390,1|:196191-214210	AIB51906	None	None	0	2636.68	0	0	0	11781	137302	0	22883.7
PRJ_Fausto_00196	gi|646227388|gb|KJ614390,1|:196191-214210	AIB51907	NCVOG0022	Virion structure and morphogenesis	0	0	0	0	4382.75	95412.4	2456240	412074	219860
PRJ_Fausto_00197	gi|646227388|gb|KJ614390,1|:196191-214210	AIB51908	NCVOG0062	DNA replication, recombination and repair	0	0	0	0	175.613	2181.14	25285.4	1944.12	14047.4
PRJ_Fausto_00198	gi|646227388|gb|KJ614390,1|:196191-214210	AIB51909	None	None	0	0	0	0	6568.84	17257.5	209509	0	0
PRJ_Fausto_00199	gi|646227388|gb|KJ614390,1|:196191-214210	AIB51910	None	None	0	0	0	0	0	24397.7	1045380	0	174231
PRJ_Fausto_00200	gi|646227388|gb|KJ614390,1|:196191-214210	AIB51911	None	None	0	0	0	0	0	0	0	0	0
PRJ_Fausto_00201	gi|646227388|gb|KJ614390,1|:196191-214210	AIB51912	None	None	0	0	0	0	0	4927.93	0	0	26297.1
PRJ_Fausto_00202	gi|646227388|gb|KJ614390,1|:196191-214210	AIB51913	None	None	0	0	0	0	3802.68	17833.1	212698	52510.5	30385.4
PRJ_Fausto_00203	gi|646227388|gb|KJ614390,1|:196191-214210	AIB51914	None	None	0	0	0	0	0	15353.9	307462	0	0
PRJ_Fausto_00204	gi|646227388|gb|KJ614390,1|:196191-214210	AIB51915	None	None	1034.79	722.102	941.873	582.181	0	9197.11	67261.7	0	73987.8
PRJ_Fausto_00494	gi|646227388|gb|KJ614390,1|:196191-214210	AIB51916	None	None	0	0	0	0	0	18915.6	360218	0	90054.5
PRJ_Fausto_00205	gi|646227388|gb|KJ614390,1|:196191-214210	AIB51917	None	None	0	0	0	0	0	14416.8	0	282554	0
PRJ_Fausto_00206	gi|646227388|gb|KJ614390,1|:196191-214210	AIB51918	NCVOG0022	Virion structure and morphogenesis	0	0	0	0	1.0609	17970.7	65854.9	0	30159.1
PRJ_Fausto_00207	gi|646227388|gb|KJ614390,1|:196191-214210	AIB51919	None	None	0	0	0	0	0	4344.56	124103	0	62051.3
PRJ_Fausto_00208	gi|646227388|gb|KJ614390,1|:196191-214210	AIB51920	NCVOG0022	Virion structure and morphogenesis	0	0	0	0	0	1510.72	24595.2	1678.17	2419.8
PRJ_Fausto_00210	gi|646227388|gb|KJ614390,1|:196191-214210	AIB51921	None	None	0	0	0	0	0	2646	4794.46	0	0
PRJ_Fausto_00211	gi|646227388|gb|KJ614390,1|:214248-215511	AIB51922	None	None	0	264.685	0	0	0	446.06	2380.33	1647.17	2380.33
PRJ_Fausto_00212	gi|646227388|gb|KJ614390,1|:215554-216097	AIB51923	None	None	0	0	0	0	0	1221.29	0	2564.47	0
PRJ_Fausto_00213	gi|646227388|gb|KJ614390,1|:216123-216921	AIB51924	None	None	0	0	0	0	0	1641.09	0	0	0
PRJ_Fausto_00214	gi|646227388|gb|KJ614390,1|:216950-217190	AIB51925	None	None	0	0	0	0	0	0	0	0	0
PRJ_Fausto_00215	gi|646227388|gb|KJ614390,1|:217298-218654	AIB51926	NCVOG1361	Uncharacterized	0	125.873	0	94.6656	762.809	1104.11	0	0	1094.21
PRJ_Fausto_00216	gi|646227388|gb|KJ614390,1|:218735-219164	AIB51927	None	None	0	0	0	0	1795.39	0	0	0	0
PRJ_Fausto_00217	gi|646227388|gb|KJ614390,1|:219213-220047	AIB51928	NCVOG4402	Uncharacterized	0	0	266.531	86.4633	893.687	658.527	0	0	0
PRJ_Fausto_00495	gi|646227388|gb|KJ614390,1|:220102-220508	AIB51929	None	None	0	0	0	0	0	0	0	0	0
PRJ_Fausto_00218	gi|646227388|gb|KJ614390,1|:220102-220508	AIB51930	None	None	0	0	0	0	0	0	0	0	0
PRJ_Fausto_00219	gi|646227388|gb|KJ614390,1|:220608-221826	AIB51931	None	None	7632.36	9645.86	505.519	0	466.135	235.473	0	1720.15	4971.61
PRJ_Fausto_00220	gi|646227388|gb|KJ614390,1|:221903-222365	AIB51932	None	None	0	0	0	0	1567.03	0	0	0	0
PRJ_Fausto_00221	gi|646227388|gb|KJ614390,1|:222444-222981	AIB51933	None	None	0	0	0	0	943.573	714.835	0	0	0
PRJ_Fausto_00222	gi|646227388|gb|KJ614390,1|:223083-223323	AIB51934	None	None	0	0	0	0	0	0	0	0	23786
PRJ_Fausto_00223	gi|646227388|gb|KJ614390,1|:223401-227412	AIB51935	NCVOG0234	Other metabolic functions	0	0	0	14.3352	355.308	655.173	0	458.703	1988.48
PRJ_Fausto_00224	gi|646227388|gb|KJ614390,1|:227440-227953	AIB51936	None	None	0	0	0	0	0	284.596	0	0	0
PRJ_Fausto_00225	gi|646227388|gb|KJ614390,1|:228057-228558	AIB51937	None	None	0	0	0	0	0	296.037	0	0	0
PRJ_Fausto_00226	gi|646227388|gb|KJ614390,1|:228578-228986	AIB51938	None	None	0	0	0	0	0	581.641	0	0	0
PRJ_Fausto_00227	gi|646227388|gb|KJ614390,1|:229085-229904	AIB51939	None	None	314.967	235.529	0	0	0	387.866	0	0	8189.13
PRJ_Fausto_00228	gi|646227388|gb|KJ614390,1|:229996-230578	AIB51940	None	None	0	0	0	143.89	0	630.077	0	0	0
PRJ_Fausto_00229	gi|646227388|gb|KJ614390,1|:230615-231185	AIB51941	None	None	1585.08	395.147	480.915	148.59	4178.06	240.457	6868.69	0	0
PRJ_Fausto_00230	gi|646227388|gb|KJ614390,1|:231316-231763	AIB51942	None	None	0	0	0	0	0	0	0	0	0
PRJ_Fausto_00231	gi|646227388|gb|KJ614390,1|:231815-232646	AIB51943	None	None	0	0	0	0	0	1133.11	0	1389.57	2008.2
PRJ_Fausto_00232	gi|646227388|gb|KJ614390,1|:232708-233341	AIB51944	None	None	0	0	0	0	366.56	555.437	0	0	5863.56
PRJ_Fausto_00233	gi|646227388|gb|KJ614390,1|:233366-233852	AIB51945	None	None	0	0	0	0	0	0	0	6159.72	26711.1
PRJ_Fausto_00234	gi|646227388|gb|KJ614390,1|:233890-234100	AIB51946	NCVOG4099	Uncharacterized	0	0	0	0	0	0	0	0	0
PRJ_Fausto_00235	gi|646227388|gb|KJ614390,1|:234148-234835	AIB51947	None	None	0	0	182.393	112.701	0	675.926	0	0	2605.03
PRJ_Fausto_00236	gi|646227388|gb|KJ614390,1|:235179-235767	AIB51948	None	None	595.756	0	229.23	0	0	620.271	0	0	22918
PRJ_Fausto_00237	gi|646227388|gb|KJ614390,1|:235810-236092	AIB51949	None	None	0	0	0	0	0	0	0	0	0
PRJ_Fausto_00238	gi|646227388|gb|KJ614390,1|:236172-237027	AIB51950	None	None	0	0	0	0	0	135.433	0	0	1934.33
PRJ_Fausto_00239	gi|646227388|gb|KJ614390,1|:237080-237572	AIB51951	None	None	0	0	0	0	545.142	718.21	0	0	4359.59
PRJ_Fausto_00240	gi|646227388|gb|KJ614390,1|:237584-238484	AIB51952	None	None	278.391	804.882	482.615	234.843	0	424.804	0	1252.13	5428.62
PRJ_Fausto_00241	gi|646227388|gb|KJ614390,1|:238855-240004	AIB51953	None	None	410.31	286.323	551.285	4558.29	2718.36	626.103	0	922.769	2667.01
PRJ_Fausto_00242	gi|646227388|gb|KJ614390,1|:240431-241232	AIB51954	None	None	0	695.415	0	0	0	199.765	0	2918.42	4217.71
PRJ_Fausto_00243	gi|646227388|gb|KJ614390,1|:241536-242082	AIB51955	None	None	565.274	394.461	0	0	0	0	0	0	3674.28
PRJ_Fausto_00244	gi|646227388|gb|KJ614390,1|:242122-242683	AIB51956	None	None	541.624	0	246.494	0	0	0	0	0	0
PRJ_Fausto_00245	gi|646227388|gb|KJ614390,1|:242805-243312	AIB51957	None	None	3188.35	3274.58	843.036	717.362	518.28	392.629	0	0	4144.85
PRJ_Fausto_00246	gi|646227388|gb|KJ614390,1|:243559-244630	AIB51958	None	None	487.905	323.201	0	125.733	0	1442.47	5813.07	0	7266.33
PRJ_Fausto_00247	gi|646227388|gb|KJ614390,1|:245049-245223	AIB51959	None	None	0	0	0	0	0	0	0	0	0
PRJ_Fausto_00248	gi|646227388|gb|KJ614390,1|:245285-246041	AIB51960	None	None	0	244.806	0	0	0	159.656	0	0	4560.6
PRJ_Fausto_00249	gi|646227388|gb|KJ614390,1|:246062-246539	AIB51961	None	None	0	0	0	0	0	321.918	18391.2	0	0
PRJ_Fausto_00250	gi|646227388|gb|KJ614390,1|:246615-248019	AIB51962	None	None	0	0	0	0	0	3340.08	0	2180.84	3151.49
PRJ_Fausto_00251	gi|646227388|gb|KJ614390,1|:248108-248354	AIB51963	None	None	0	0	0	0	0	0	0	0	0
PRJ_Fausto_00252	gi|646227388|gb|KJ614390,1|:248419-248986	AIB51964	None	None	0	796.8	484.873	299.626	0	4149.94	20775.6	0	20775.6
PRJ_Fausto_00253	gi|646227388|gb|KJ614390,1|:249036-249564	AIB51965	None	None	0	0	0	0	0	367.3	0	0	3877.46
PRJ_Fausto_00254	gi|646227388|gb|KJ614390,1|:249639-250185	AIB51966	None	None	1233.94	422.762	0	158.974	1183.73	0	0	0	3674.28
PRJ_Fausto_00255	gi|646227388|gb|KJ614390,1|:250233-250692	AIB51967	NCVOG0720	Uncharacterized	0	0	656.319	0	0	0	0	0	0
PRJ_Fausto_00256	gi|646227388|gb|KJ614390,1|:250754-251360	AIB51968	None	None	0	0	0	0	0	0	0	0	0
PRJ_Fausto_00257	gi|646227388|gb|KJ614390,1|:251459-252377	AIB51969	None	None	0	202.936	123.509	305.245	0	537.626	0	1220.64	0
PRJ_Fausto_00258	gi|646227388|gb|KJ614390,1|:252446-253868	AIB51970	None	None	0	0	0	0	0	432.011	0	0	2280.3
PRJ_Fausto_00259	gi|646227388|gb|KJ614390,1|:252446-253868	AIB51971	None	None	0	305.382	0	0	331.864	0	5308.67	0	0
PRJ_Fausto_00260	gi|646227388|gb|KJ614390,1|:253939-254476	AIB51972	None	None	580.483	868.28	264.178	163.252	1215.59	264.178	0	0	0
PRJ_Fausto_00261	gi|646227388|gb|KJ614390,1|:254585-255107	AIB51973	None	None	0	0	0	0	2545.35	0	0	0	0
PRJ_Fausto_00262	gi|646227388|gb|KJ614390,1|:255137-255665	AIB51974	None	None	0	0	0	0	0	0	0	0	0
PRJ_Fausto_00263	gi|646227388|gb|KJ614390,1|:255676-256576	AIB51975	NCVOG1074	Host-virus interactions	0	0	0	0	0	298.108	21714.5	0	1809.54
PRJ_Fausto_00264	gi|646227388|gb|KJ614390,1|:256642-256984	AIB51976	None	None	0	0	0	0	0	0	0	0	0
PRJ_Fausto_00265	gi|646227388|gb|KJ614390,1|:257050-257734	AIB51977	None	None	0	0	0	0	0	1479.03	10485.1	1813.69	2621.26
PRJ_Fausto_00266	gi|646227388|gb|KJ614390,1|:257812-258751	AIB51978	None	None	623.437	1156.56	697.031	3009.18	428.49	1129.29	3427.45	0	8568.61
PRJ_Fausto_00267	gi|646227388|gb|KJ614390,1|:258903-259440	AIB51979	None	None	0	0	0	0	0	0	0	0	3773.14
PRJ_Fausto_00268	gi|646227388|gb|KJ614390,1|:259491-259815	AIB51980	None	None	0	0	0	0	0	716.111	0	0	0
PRJ_Fausto_00269	gi|646227388|gb|KJ614390,1|:259828-260284	AIB51981	None	None	0	0	0	0	0	0	0	3444.17	0
PRJ_Fausto_00270	gi|646227388|gb|KJ614390,1|:260564-261296	AIB51982	None	None	0	274.234	0	0	298.014	225.796	0	1649.32	7150.95
PRJ_Fausto_00271	gi|646227388|gb|KJ614390,1|:261660-262146	AIB51983	None	None	0	990.2	623.398	192.629	1113.36	1045.11	8903.71	0	8903.71
PRJ_Fausto_00272	gi|646227388|gb|KJ614390,1|:262226-263333	AIB51984	None	None	0	0	0	60.3642	972.822	1149.43	0	0	6977.13
PRJ_Fausto_00273	gi|646227388|gb|KJ614390,1|:263565-265050	AIB51985	NCVOG1013	Uncharacterized	3579.12	5939.63	4531.13	3807.44	3818.31	1507.82	3936.6	4086.22	3936.6
PRJ_Fausto_00274	gi|646227388|gb|KJ614390,1|:265255-266065	AIB51986	NCVOG0330	Signal transduction regulation	319.633	0	145.465	269.639	669.252	1274.96	0	0	4155.22
PRJ_Fausto_00275	gi|646227388|gb|KJ614390,1|:266129-266828	AIB51987	None	None	0	0	0	0	0	837.575	0	0	0
PRJ_Fausto_00276	gi|646227388|gb|KJ614390,1|:266873-267365	AIB51988	None	None	0	0	0	0	0	0	0	0	0
PRJ_Fausto_00277	gi|646227388|gb|KJ614390,1|:267411-267996	AIB51989	None	None	0	0	902.13	0	1475.58	312.568	0	0	3299.67
PRJ_Fausto_00278	gi|646227388|gb|KJ614390,1|:268298-268580	AIB51990	None	None	0	0	0	638.443	0	1396.6	0	10191.8	0
PRJ_Fausto_00279	gi|646227388|gb|KJ614390,1|:268646-269222	AIB51991	None	None	0	0	0	0	0	320.099	0	0	0
PRJ_Fausto_00280	gi|646227388|gb|KJ614390,1|:269284-270109	AIB51992	None	None	0	0	0	0	0	192.064	0	0	0
PRJ_Fausto_00281	gi|646227388|gb|KJ614390,1|:270205-271075	AIB51993	None	None	0	0	0	81.7995	0	623.012	0	0	0
PRJ_Fausto_00282	gi|646227388|gb|KJ614390,1|:271122-271476	AIB51994	None	None	0	0	0	0	0	785.603	0	0	0
PRJ_Fausto_00283	gi|646227388|gb|KJ614390,1|:271529-272291	AIB51995	None	None	0	259.527	157.944	292.775	1453.35	2174.06	22558.5	4682.7	2255.85
PRJ_Fausto_00284	gi|646227388|gb|KJ614390,1|:272354-273554	AIB51996	NCVOG0058	Other metabolic functions	0	0	0	0	0	625.361	2530.66	0	0
PRJ_Fausto_00285	gi|646227388|gb|KJ614390,1|:273857-274658	AIB51997	None	None	1356.95	0	0	0	527.303	0	4217.71	1459.21	0
PRJ_Fausto_00286	gi|646227388|gb|KJ614390,1|:274754-275126	AIB51998	None	None	0	0	0	0	0	703.966	0	0	0
PRJ_Fausto_00287	gi|646227388|gb|KJ614390,1|:275354-275945	AIB51999	None	None	0	0	0	0	0	762.662	6497.43	4495.45	6497.43
PRJ_Fausto_00288	gi|646227388|gb|KJ614390,1|:276024-276609	AIB52000	NCVOG1164	Transcription and RNA processing	0	0	0	0	0	2174.38	0	0	0
PRJ_Fausto_00289	gi|646227388|gb|KJ614390,1|:276627-277404	AIB52001	None	None	0	0	0	0	0	778.151	0	0	2196.95
PRJ_Fausto_00290	gi|646227388|gb|KJ614390,1|:277505-278621	AIB52002	NCVOG4365	Uncharacterized	0	0	0	0	172.729	1752.68	0	956.099	1381.68
PRJ_Fausto_00291	gi|646227388|gb|KJ614390,1|:278945-280325	AIB52003	NCVOG0313	DNA replication, recombination and repair	0	0	75.0501	46.368	0	2092.57	2143.81	1483.52	3215.72
PRJ_Fausto_00292	gi|646227388|gb|KJ614390,1|:280367-280646	AIB52004	NCVOG5173	Uncharacterized	0	0	0	0	0	3566.61	30385.4	0	0
PRJ_Fausto_00293	gi|646227388|gb|KJ614390,1|:280708-284827	AIB52005	NCVOG0261	Transcription and RNA processing	0	0	0	0	40.2853	499.067	1933.64	669.081	1289.1
PRJ_Fausto_00294	gi|646227388|gb|KJ614390,1|:284933-285602	AIB52006	NCVOG1120	Virion structure and morphogenesis	0	0	0	0	0	0	0	0	0
PRJ_Fausto_00295	gi|646227388|gb|KJ614390,1|:285652-286111	AIB52007	None	None	0	0	0	0	0	466.097	0	0	0
PRJ_Fausto_00296	gi|646227388|gb|KJ614390,1|:286207-286729	AIB52008	None	None	0	0	0	0	0	2782.07	15801.1	8198.89	3950.27
PRJ_Fausto_00297	gi|646227388|gb|KJ614390,1|:286809-287385	AIB52009	NCVOG0231	Uncharacterized	0	0	0	0	0	320.099	0	0	6758.35
PRJ_Fausto_00298	gi|646227388|gb|KJ614390,1|:287458-287965	AIB52010	None	None	0	0	0	0	0	580.408	0	0	4144.85
PRJ_Fausto_00299	gi|646227388|gb|KJ614390,1|:288028-288694	AIB52011	None	None	0	292.34	190.656	0	877.212	190.656	0	0	2723.06
PRJ_Fausto_00300	gi|646227388|gb|KJ614390,1|:288767-289232	AIB52012	None	None	0	0	0	0	0	792.077	0	0	0
PRJ_Fausto_00301	gi|646227388|gb|KJ614390,1|:289332-289539	AIB52013	None	None	0	0	0	0	0	0	0	0	0
PRJ_Fausto_00302	gi|646227388|gb|KJ614390,1|:289658-294128	AIB52014	NCVOG0038	DNA replication, recombination and repair	0	0	122.27	2100.26	1295.34	2664.06	2366.14	818.735	591.534
PRJ_Fausto_00303	gi|646227388|gb|KJ614390,1|:294239-294800	AIB52015	None	None	0	0	0	0	0	2145.95	56328.9	19486	17602.8
PRJ_Fausto_00304	gi|646227388|gb|KJ614390,1|:294865-295522	AIB52016	None	None	0	0	0	0	694.4	1887.13	0	0	8330.92
PRJ_Fausto_00305	gi|646227388|gb|KJ614390,1|:295572-296454	AIB52017	None	None	0	0	0	0	0	566.109	0	0	0
PRJ_Fausto_00496	gi|646227388|gb|KJ614390,1|:296466-296749	AIB52018	None	None	0	0	0	0	0	0	0	0	0
PRJ_Fausto_00306	gi|646227388|gb|KJ614390,1|:296466-296749	AIB52019	None	None	0	0	0	0	0	8313.62	0	0	0
PRJ_Fausto_00307	gi|646227388|gb|KJ614390,1|:296844-297402	AIB52020	NCVOG0231	Uncharacterized	0	0	0	0	0	672.611	0	0	0
PRJ_Fausto_00308	gi|646227388|gb|KJ614390,1|:297453-298071	AIB52021	None	None	0	698.979	212.68	0	978.571	1426.21	0	0	3037.62
PRJ_Fausto_00309	gi|646227388|gb|KJ614390,1|:298092-299175	AIB52022	NCVOG0331	Other metabolic functions	0	164.904	683.395	4902.62	537.61	4215.31	2866.92	1983.86	4300.38
PRJ_Fausto_00310	gi|646227388|gb|KJ614390,1|:299350-300547	AIB52023	None	None	30872.2	35972.4	2953.38	439.208	951.958	658.609	2538.29	11417.1	24113.8
PRJ_Fausto_00311	gi|646227388|gb|KJ614390,1|:300650-309590	AIB52024	NCVOG0280	DNA replication, recombination and repair	0	0	0	0	1071.56	19519.2	278801	54684.4	28746.9
PRJ_Fausto_00312	gi|646227388|gb|KJ614390,1|:309772-311482	AIB52025	NCVOG4364	Uncharacterized	0	0	0	0	374.342	5041.45	75353.7	19699.5	10047.2
PRJ_Fausto_00313	gi|646227388|gb|KJ614390,1|:311622-312087	AIB52026	None	None	0	0	1009.9	208.044	601.231	0	0	0	4807.97
PRJ_Fausto_00314	gi|646227388|gb|KJ614390,1|:312162-312561	AIB52027	None	None	0	0	0	0	0	1665.83	0	4440.85	6420.13
PRJ_Fausto_00315	gi|646227388|gb|KJ614390,1|:312679-312898	AIB52028	None	None	0	0	0	0	0	0	0	0	0
PRJ_Fausto_00316	gi|646227388|gb|KJ614390,1|:312920-314066	AIB52029	None	None	0	0	0	0	0	407.71	0	0	1337.75
PRJ_Fausto_00317	gi|646227388|gb|KJ614390,1|:314485-315406	AIB52030	None	None	0	390.678	726.226	3313.24	5278.62	4167.3	17566.5	2431.08	5269.96
PRJ_Fausto_00318	gi|646227388|gb|KJ614390,1|:315455-315905	AIB52031	None	None	0	0	0	0	0	714.066	0	3527.62	5099.34
PRJ_Fausto_00319	gi|646227388|gb|KJ614390,1|:315984-316152	AIB52032	None	None	0	0	0	0	0	5539.66	0	0	0
PRJ_Fausto_00320	gi|646227388|gb|KJ614390,1|:316180-318111	AIB52033	NCVOG1331	Uncharacterized	0	0	0	0	0	2130.66	0	0	0
PRJ_Fausto_00321	gi|646227388|gb|KJ614390,1|:316180-318111	AIB52034	None	None	0	0	0	0	111.076	3341.14	3554.17	1844.64	2665.63
PRJ_Fausto_00322	gi|646227388|gb|KJ614390,1|:318159-318393	AIB52035	None	None	0	0	0	0	0	0	0	0	0
PRJ_Fausto_00323	gi|646227388|gb|KJ614390,1|:318432-318714	AIB52036	None	None	0	0	0	0	0	1032.27	0	0	0
PRJ_Fausto_00324	gi|646227388|gb|KJ614390,1|:318814-319165	AIB52037	None	None	0	0	0	0	0	592.021	16911.1	5847.85	0
PRJ_Fausto_00325	gi|646227388|gb|KJ614390,1|:319268-320246	AIB52038	None	None	0	0	0	70.4065	0	536.251	0	0	0
PRJ_Fausto_00326	gi|646227388|gb|KJ614390,1|:320304-321390	AIB52039	None	None	0	0	0	0	0	405.979	0	0	0
RPO1	gi|646227388|gb|KJ614390,1|:321446-325772	AIB52040	NCVOG0274	Transcription and RNA processing	0	0	64.2944	573.221	579.804	4959.49	21426.7	3177.47	5509.72
PRJ_Fausto_00328	gi|646227388|gb|KJ614390,1|:326003-326333	AIB52041	None	None	0	0	0	0	0	0	0	0	0
PRJ_Fausto_00329	gi|646227388|gb|KJ614390,1|:326403-326985	AIB52042	None	None	0	0	0	0	0	1095.79	0	0	6651.51
PRJ_Fausto_00330	gi|646227388|gb|KJ614390,1|:327006-327849	AIB52043	None	None	0	0	0	85.2482	0	0	0	0	3941.14
PRJ_Fausto_00331	gi|646227388|gb|KJ614390,1|:328181-328685	AIB52044	None	None	0	0	0	0	0	586.183	0	0	0
PRJ_Fausto_00332	gi|646227388|gb|KJ614390,1|:328796-329648	AIB52045	None	None	0	0	0	0	868.916	1192.52	7773.07	0	3886.53
PRJ_Fausto_00333	gi|646227388|gb|KJ614390,1|:330002-333865	AIB52046	None	None	212.372	443.31	163.539	0	0	387.202	0	1212.3	2919.69
PRJ_Fausto_00334	gi|646227388|gb|KJ614390,1|:330002-333865	AIB52047	None	None	4018.53	2999.37	1067.76	41.9823	0	591.583	1941.06	0	5823.17
LIG	gi|646227388|gb|KJ614390,1|:334255-335644	AIB52048	NCVOG0034	DNA replication, recombination and repair	0	0	0	46.0162	132.983	2251.95	6382.66	736.134	10637.8
PRJ_Fausto_00336	gi|646227388|gb|KJ614390,1|:336009-336387	AIB52049	None	None	0	0	502.789	0	2314.18	1183.03	0	0	7181.11
PRJ_Fausto_00337	gi|646227388|gb|KJ614390,1|:336493-336940	AIB52050	NCVOG4029	Uncharacterized	0	0	0	0	0	488.971	0	3570.88	0
PRJ_Fausto_00338	gi|646227388|gb|KJ614390,1|:336981-337230	AIB52051	None	None	0	0	0	0	0	0	0	0	21228
PRJ_Fausto_00339	gi|646227388|gb|KJ614390,1|:337320-338631	AIB52052	NCVOG0280	DNA replication, recombination and repair	2596.34	3370.42	390.996	0	509.095	295.439	2277.26	3151.71	10247.6
PRJ_Fausto_00340	gi|646227388|gb|KJ614390,1|:338743-339505	AIB52053	NCVOG1067	Nucleotide metabolism	0	0	0	0	0	157.944	0	0	11279.2
PRJ_Fausto_00341	gi|646227388|gb|KJ614390,1|:339945-340968	AIB52054	None	None	279.795	165.146	312.834	332.724	495.499	145.717	6153.13	5322.26	12306.3
PRJ_Fausto_00342	gi|646227388|gb|KJ614390,1|:341119-343792	AIB52055	NCVOG1117	Transcription and RNA processing	0	0	35.771	22.0993	483.88	2893.25	11239.8	1767.8	3576.31
PRJ_Fausto_00343	gi|646227388|gb|KJ614390,1|:343901-344282	AIB52056	None	None	0	0	0	0	0	2646.72	0	0	7061.89
PRJ_Fausto_00344	gi|646227388|gb|KJ614390,1|:344325-344625	AIB52057	None	None	0	0	0	0	4015.88	2616.47	24913.2	0	12456.6
PRJ_Fausto_00345	gi|646227388|gb|KJ614390,1|:344668-345067	AIB52058	None	None	0	0	0	0	0	1798.04	12840.3	0	0
PRJ_Fausto_00346	gi|646227388|gb|KJ614390,1|:345196-345871	AIB52059	None	None	821.904	0	543.261	115.564	1528.44	814.108	0	0	0
PRJ_Fausto_00347	gi|646227388|gb|KJ614390,1|:345963-346338	AIB52060	None	None	4494.93	1681.35	1534.24	13217.7	0	511.412	0	0	0
PRJ_Fausto_00348	gi|646227388|gb|KJ614390,1|:346401-346776	AIB52061	None	None	0	0	0	0	0	1895.23	0	0	0
PRJ_Fausto_00349	gi|646227388|gb|KJ614390,1|:346890-347385	AIB52062	None	None	0	0	575.519	0	0	1315.06	8629.76	0	4314.88
PRJ_Fausto_00350	gi|646227388|gb|KJ614390,1|:347451-347799	AIB52063	None	None	0	0	0	0	0	0	0	0	0
PRJ_Fausto_00351	gi|646227388|gb|KJ614390,1|:347857-348232	AIB52064	None	None	0	0	511.412	0	4707.77	1203.32	0	0	7304.26
PRJ_Fausto_00352	gi|646227388|gb|KJ614390,1|:348337-348772	AIB52065	None	None	0	3039.53	760.129	939.588	1357.67	760.129	10856.6	0	5428.29
PRJ_Fausto_00353	gi|646227388|gb|KJ614390,1|:348825-349044	AIB52066	None	None	0	0	0	0	0	0	0	0	0
PRJ_Fausto_00354	gi|646227388|gb|KJ614390,1|:349121-349682	AIB52067	None	None	1624.87	1566.05	1455.52	304.641	3588.98	1406.46	0	0	3520.56
PRJ_Fausto_00355	gi|646227388|gb|KJ614390,1|:349746-350190	AIB52068	None	None	0	0	0	0	0	0	0	0	5226.02
PRJ_Fausto_00356	gi|646227388|gb|KJ614390,1|:350242-350692	AIB52069	None	None	0	0	0	0	0	483.045	0	0	0
PRJ_Fausto_00357	gi|646227388|gb|KJ614390,1|:350775-351195	AIB52070	None	None	0	0	0	0	0	0	0	0	0
PRJ_Fausto_00358	gi|646227388|gb|KJ614390,1|:351298-351751	AIB52071	None	None	0	0	0	0	0	0	0	0	0
PRJ_Fausto_00359	gi|646227388|gb|KJ614390,1|:351813-352230	AIB52072	None	None	0	0	0	0	0	557.303	0	0	5883.26
PRJ_Fausto_00360	gi|646227388|gb|KJ614390,1|:352288-353710	AIB52073	None	None	0	0	0	0	925.507	1926.73	2069.98	5013.51	8279.92
PRJ_Fausto_00361	gi|646227388|gb|KJ614390,1|:353799-355189	AIB52074	None	None	0	0	0	0	0	6091.13	14062.9	0	0
PRJ_Fausto_00362	gi|646227388|gb|KJ614390,1|:353799-355189	AIB52075	None	None	0	0	0	0	0	5328	10963.2	1896.38	0
PRJ_Fausto_00363	gi|646227388|gb|KJ614390,1|:355260-356115	AIB52076	None	None	0	0	0	83.6802	0	1139.23	0	0	1934.33
PRJ_Fausto_00364	gi|646227388|gb|KJ614390,1|:356221-357184	AIB52077	NCVOG0035	DNA replication, recombination and repair	0	0	0	0	0	389.614	0	0	0
PRJ_Fausto_00365	gi|646227388|gb|KJ614390,1|:357191-358499	AIB52078	None	None	0	0	0	0	0	672.42	2283.44	0	0
PRJ_Fausto_00366	gi|646227388|gb|KJ614390,1|:358586-359762	AIB52079	NCVOG0295	Signal transduction regulation	0	0	0	0	0	640.777	2593.05	0	1296.52
PRJ_Fausto_00367	gi|646227388|gb|KJ614390,1|:359768-360095	AIB52080	None	None	0	0	0	0	0	700.059	0	0	0
PRJ_Fausto_00368	gi|646227388|gb|KJ614390,1|:360184-360436	AIB52081	None	None	0	0	0	0	0	1433.07	0	0	0
PRJ_Fausto_00369	gi|646227388|gb|KJ614390,1|:360495-361686	AIB52082	None	None	0	146.886	89.3993	220.937	319.245	4327.98	2553.7	1767.13	0
PRJ_Fausto_00370	gi|646227388|gb|KJ614390,1|:361739-362330	AIB52083	NCVOG0272	Transcription and RNA processing	0	0	227.46	0	0	1217.58	0	0	3248.71
PRJ_Fausto_00371	gi|646227388|gb|KJ614390,1|:362444-363662	AIB52084	None	None	226.052	266.869	932.323	430.124	1332.61	1228.55	2485.8	860.077	0
PRJ_Fausto_00372	gi|646227388|gb|KJ614390,1|:363812-364706	AIB52085	NCVOG0004	DNA replication, recombination and repair	0	0	0	0	0	1458.37	14601.9	2525.99	3650.48
PRJ_Fausto_00373	gi|646227388|gb|KJ614390,1|:364722-365283	AIB52086	None	None	0	0	0	0	0	1072.97	0	0	7041.11
PRJ_Fausto_00374	gi|646227388|gb|KJ614390,1|:365423-365648	AIB52087	None	None	0	0	0	0	0	0	0	0	0
PRJ_Fausto_00375	gi|646227388|gb|KJ614390,1|:365709-367161	AIB52088	NCVOG0076	DNA replication, recombination and repair	0	0	0	0	0	594.927	4040.56	2796.09	2020.28
PRJ_Fausto_00376	gi|646227388|gb|KJ614390,1|:367233-367725	AIB52089	None	None	0	0	0	0	0	718.21	0	0	13078.8
PRJ_Fausto_00377	gi|646227388|gb|KJ614390,1|:367897-369259	AIB52090	None	None	197.971	233.727	1183.05	5762.37	3522.15	3057.57	2177.09	4519.64	2177.09
PRJ_Fausto_00378	gi|646227388|gb|KJ614390,1|:369291-369426	AIB52091	None	None	0	0	0	0	0	0	0	0	0
PRJ_Fausto_00379	gi|646227388|gb|KJ614390,1|:369852-369993	AIB52092	None	None	0	0	0	0	0	0	0	0	0
PRJ_Fausto_00380	gi|646227388|gb|KJ614390,1|:370073-370232	AIB52093	None	None	0	0	0	0	0	0	0	0	0
PRJ_Fausto_00381	gi|646227388|gb|KJ614390,1|:370326-371271	AIB52094	NCVOG0246	Other metabolic functions	0	0	0	0	0	1400.21	3399.75	2352.51	6799.5
PRJ_Fausto_00382	gi|646227388|gb|KJ614390,1|:371360-372116	AIB52095	None	None	0	0	0	0	285.09	2094.32	9121.19	3155.63	2280.3
PRJ_Fausto_00383	gi|646227388|gb|KJ614390,1|:372145-372304	AIB52096	None	None	0	0	0	0	0	0	0	0	96280.6
PRJ_Fausto_00384	gi|646227388|gb|KJ614390,1|:372479-372845	AIB52097	None	None	0	0	0	0	0	1617.19	0	0	15398.4
PRJ_Fausto_00385	gi|646227388|gb|KJ614390,1|:373111-374095	AIB52098	NCVOG0241	DNA replication, recombination and repair	0	0	0	0	924.043	6804.66	25840.7	8940.52	16150.5
PRJ_Fausto_00386	gi|646227388|gb|KJ614390,1|:374122-374281	AIB52099	None	None	0	0	0	0	0	0	0	0	192561
PRJ_Fausto_00387	gi|646227388|gb|KJ614390,1|:374433-376137	AIB52100	None	None	0	0	0	0	210.167	1796.83	10087.3	2908.56	10927.9
PRJ_Fausto_00388	gi|646227388|gb|KJ614390,1|:376310-377024	AIB52101	None	None	0	0	0	0	0	3069.13	14805.2	3414.69	14805.2
PRJ_Fausto_00389	gi|646227388|gb|KJ614390,1|:377363-378638	AIB52102	None	None	0	126.343	156.928	509.079	1997.38	9839.24	21183.2	11401.2	23536.9
PRJ_Fausto_00390	gi|646227388|gb|KJ614390,1|:378713-379103	AIB52103	None	None	0	0	0	0	0	0	0	0	6726.17
PRJ_Fausto_00391	gi|646227388|gb|KJ614390,1|:379179-380523	AIB52104	NCVOG5041	Other metabolic functions	0	0	0	0	0	77.417	2211.42	1530.3	7739.98
PRJ_Fausto_00392	gi|646227388|gb|KJ614390,1|:380628-382782	AIB52105	NCVOG0330	Signal transduction regulation	0	0	176.809	1129.3	659.19	594.022	1293.55	447.583	1940.32
UL2	gi|646227388|gb|KJ614390,1|:382973-384323	AIB52106	NCVOG1115	Other metabolic functions	0	0	0	47.5803	983.582	1291.09	0	1522.3	4399.72
PRJ_Fausto_00394	gi|646227388|gb|KJ614390,1|:384412-384649	AIB52107	None	None	0	0	0	0	0	0	0	0	0
PRJ_Fausto_00395	gi|646227388|gb|KJ614390,1|:384652-385360	AIB52108	None	None	384.126	0	0	108.018	0	174.816	4993.63	0	2496.82
TD	gi|646227388|gb|KJ614390,1|:385411-386536	AIB52109	NCVOG1136	Nucleotide metabolism	0	0	0	177.559	0	1515.82	2736.4	1893.55	2736.4
PRJ_Fausto_00397	gi|646227388|gb|KJ614390,1|:386623-387454	AIB52110	None	None	0	431.188	0	0	646.888	1323.34	16065.6	0	2008.2
PRJ_Fausto_00398	gi|646227388|gb|KJ614390,1|:387743-388970	AIB52111	None	None	0	0	0	0	0	289.218	0	852.522	0
PRJ_Fausto_00399	gi|646227388|gb|KJ614390,1|:389060-389870	AIB52112	None	None	0	0	0	0	0	881.348	4155.22	2875.19	2077.61
PRJ_Fausto_00400	gi|646227388|gb|KJ614390,1|:389944-390862	AIB52113	NCVOG0245	Other metabolic functions	0	0	0	0	220.534	2695.4	3528.04	2441.27	0
PRJ_Fausto_00401	gi|646227388|gb|KJ614390,1|:390881-392312	AIB52114	NCVOG0059	Other metabolic functions	0	0	0	0	128.437	2005.7	2054.82	0	1027.41
PRJ_Fausto_00402	gi|646227388|gb|KJ614390,1|:392368-392770	AIB52115	None	None	0	0	0	0	0	1484.63	0	4374.44	0
PRJ_Fausto_00403	gi|646227388|gb|KJ614390,1|:392845-393907	AIB52116	NCVOG4362	Uncharacterized	0	0	0	0	840.178	10686.9	20558.8	9145.44	1468.48
PRJ_Fausto_00404	gi|646227388|gb|KJ614390,1|:393943-394225	AIB52117	None	None	0	0	0	0	0	2428.87	0	0	0
PRJ_Fausto_00405	gi|646227388|gb|KJ614390,1|:394256-394718	AIB52118	None	None	0	0	0	0	0	460.709	0	0	0
PRJ_Fausto_00406	gi|646227388|gb|KJ614390,1|:394834-395706	AIB52119	None	None	0	0	0	0	0	723.861	4393.9	6080.62	2196.95
PRJ_Fausto_00497	gi|646227388|gb|KJ614390,1|:394834-395706	AIB52120	None	None	0	0	0	0	0	0	0	0	0
PRJ_Fausto_00407	gi|646227388|gb|KJ614390,1|:395886-396429	AIB52121	None	None	0	0	0	0	0	961.763	0	0	0
PRJ_Fausto_00408	gi|646227388|gb|KJ614390,1|:396485-397025	AIB52122	None	None	0	0	0	485.402	1204.78	261.83	0	0	0
PRJ_Fausto_00409	gi|646227388|gb|KJ614390,1|:397080-397746	AIB52123	None	None	0	0	0	0	680.914	6729.04	10892.2	0	2723.06
PRJ_Fausto_00410	gi|646227388|gb|KJ614390,1|:398084-399329	AIB52124	NCVOG0231	Uncharacterized	220.196	0	0	0	0	1615.59	12107.1	837.804	1210.71
PRJ_Fausto_00411	gi|646227388|gb|KJ614390,1|:399410-400427	AIB52125	None	None	0	0	0	0	387.452	2406.08	0	1072.29	4648.84
PRJ_Fausto_00412	gi|646227388|gb|KJ614390,1|:400473-401900	AIB52126	NCVOG0231	Uncharacterized	0	0	0	0	0	2008.97	0	3375.1	0
PRJ_Fausto_00413	gi|646227388|gb|KJ614390,1|:400473-401900	AIB52127	NCVOG0231	Uncharacterized	0	287.256	0	0	0	822.663	0	0	4993.63
PRJ_Fausto_00414	gi|646227388|gb|KJ614390,1|:401961-402687	AIB52128	NCVOG0231	Uncharacterized	0	0	0	0	1680.95	565.994	0	3336.43	2410.97
PRJ_Fausto_00415	gi|646227388|gb|KJ614390,1|:402697-405304	AIB52129	NCVOG0031	DNA replication, recombination and repair	0	0	0	0	234.689	888.555	4199.4	1453.06	5774.17
PRJ_Fausto_00416	gi|646227388|gb|KJ614390,1|:405677-407015	AIB52130	NCVOG0231	Uncharacterized	746.33	1721.88	0	48.0832	0	1204.01	2223.11	3076.77	17784.9
PRJ_Fausto_00417	gi|646227388|gb|KJ614390,1|:407083-407956	AIB52131	None	None	0	0	0	0	0	883.82	7529.63	3907.63	7529.63
PRJ_Fausto_00418	gi|646227388|gb|KJ614390,1|:408306-409422	AIB52132	None	None	0	0	96.739	59.7695	518.188	3283.44	8290.07	4780.5	2763.36
PRJ_Fausto_00419	gi|646227388|gb|KJ614390,1|:409752-411099	AIB52133	None	None	0	0	0	0	137.864	1948.52	4411.25	763.146	1102.81
PRJ_Fausto_00420	gi|646227388|gb|KJ614390,1|:411196-414901	AIB52134	NCVOG0037	DNA replication, recombination and repair	0	41.4526	146.563	187.052	315.33	1634.1	4324.4	1745.72	6126.24
PRJ_Fausto_00421	gi|646227388|gb|KJ614390,1|:415385-415604	AIB52135	None	None	0	0	0	0	0	0	0	0	0
PRJ_Fausto_00422	gi|646227388|gb|KJ614390,1|:415775-416156	AIB52136	None	None	0	0	0	0	883.242	988.885	28247.6	9769.03	28247.6
PRJ_Fausto_00423	gi|646227388|gb|KJ614390,1|:416345-417014	AIB52137	NCVOG0273	Transcription and RNA processing	0	0	189.43	0	0	702.006	0	5615.99	8116.63
PRJ_Fausto_00424	gi|646227388|gb|KJ614390,1|:417043-418033	AIB52138	NCVOG1192	DNA replication, recombination and repair	0	0	0	0	716.633	1623.84	3205.48	4436.21	8013.71
PRJ_Fausto_00425	gi|646227388|gb|KJ614390,1|:418135-418378	AIB52139	None	None	0	0	0	0	0	0	0	0	0
PRJ_Fausto_00426	gi|646227388|gb|KJ614390,1|:418521-419520	AIB52140	NCVOG0236	Transcription and RNA processing	0	0	0	0	0	3204.47	22184.9	1096.52	6338.53
PRJ_Fausto_00427	gi|646227388|gb|KJ614390,1|:419563-420271	AIB52141	None	None	0	0	0	0	312.165	647.847	0	0	0
PRJ_Fausto_00428	gi|646227388|gb|KJ614390,1|:420338-424886	AIB52142	NCVOG0031	DNA replication, recombination and repair	0	0	0	0	108.924	1119.71	6390.08	1809.09	1742.75
PRJ_Fausto_00429	gi|646227388|gb|KJ614390,1|:425215-426265	AIB52143	NCVOG4363	Uncharacterized	0	0	104.272	128.849	665.893	1968.91	11914.2	2061.09	4467.83
PRJ_Fausto_00430	gi|646227388|gb|KJ614390,1|:426343-426682	AIB52144	None	None	0	0	0	0	0	1510.34	18335.8	0	0
PRJ_Fausto_00431	gi|646227388|gb|KJ614390,1|:426751-427399	AIB52145	None	None	0	0	0	0	354.215	4993.98	5666.14	0	2833.07
PRJ_Fausto_00432	gi|646227388|gb|KJ614390,1|:427473-428301	AIB52146	None	None	0	0	0	3287.01	5481.75	29718.5	72641.8	13962.3	8071.31
PRJ_Fausto_00433	gi|646227388|gb|KJ614390,1|:428403-429852	AIB52147	None	None	0	0	0	0	905.459	3928.46	34427.5	9809.86	11138.3
PRJ_Fausto_00434	gi|646227388|gb|KJ614390,1|:429924-430773	AIB52148	None	None	0	0	0	0	0	1013.12	11713.7	0	1952.28
PRJ_Fausto_00435	gi|646227388|gb|KJ614390,1|:430859-431204	AIB52149	None	None	0	1012.76	0	0	0	0	0	6084.78	0
PRJ_Fausto_00436	gi|646227388|gb|KJ614390,1|:431271-431880	AIB52150	None	None	0	0	0	134.331	0	0	0	0	9314.6
PRJ_Fausto_00437	gi|646227388|gb|KJ614390,1|:431983-432802	AIB52151	None	None	0	0	0	88.5673	255.953	143.342	0	1416.61	12283.7
PRJ_Fausto_00438	gi|646227388|gb|KJ614390,1|:433195-433919	AIB52152	None	None	0	0	0	333.227	2481.24	729.323	0	0	15398.4
PRJ_Fausto_00439	gi|646227388|gb|KJ614390,1|:433195-433919	AIB52153	None	None	0	0	0	0	0	0	0	0	6946.44
PRJ_Fausto_00440	gi|646227388|gb|KJ614390,1|:433950-434328	AIB52154	None	None	0	0	0	0	0	680.244	14362.2	4966.93	0
PRJ_Fausto_00441	gi|646227388|gb|KJ614390,1|:434845-435547	AIB52155	None	None	0	0	0	0	315.916	0	0	1748.35	2526.81
PRJ_Fausto_00442	gi|646227388|gb|KJ614390,1|:435618-436344	AIB52156	None	None	0	0	321.525	0	301.43	228.384	0	0	2410.97
PRJ_Fausto_00443	gi|646227388|gb|KJ614390,1|:436594-437509	AIB52157	None	None	272.53	760.71	0	0	570.614	663.919	0	1225.77	7085.79
PRJ_Fausto_00444	gi|646227388|gb|KJ614390,1|:437520-437754	AIB52158	None	None	0	0	0	0	0	1803.49	0	0	0
PRJ_Fausto_00445	gi|646227388|gb|KJ614390,1|:437796-438219	AIB52159	None	None	880.531	658.648	0	247.675	0	400.73	0	3959.17	11446.9
PRJ_Fausto_00446	gi|646227388|gb|KJ614390,1|:438566-439146	AIB52160	None	None	0	0	0	0	0	466.097	0	0	9840.86
PRJ_Fausto_00499	gi|646227388|gb|KJ614390,1|:438566-439146	AIB52161	None	None	0	0	0	0	0	0	0	0	0
PRJ_Fausto_00447	gi|646227388|gb|KJ614390,1|:439176-439920	AIB52162	None	None	0	0	0	100.836	0	0	0	0	6992.49
PRJ_Fausto_00448	gi|646227388|gb|KJ614390,1|:440299-441211	AIB52163	None	None	547.365	968.579	0	0	222.399	168.513	0	3692.87	5336.81
PRJ_Fausto_00449	gi|646227388|gb|KJ614390,1|:441250-442012	AIB52164	None	None	0	0	0	0	282.032	743.267	4511.69	1560.9	4511.69
PRJ_Fausto_00450	gi|646227388|gb|KJ614390,1|:442146-442539	AIB52165	NCVOG0231	Uncharacterized	0	0	0	0	0	0	13242.1	0	6621.05
PRJ_Fausto_00451	gi|646227388|gb|KJ614390,1|:442639-443572	AIB52166	None	None	0	0	230.405	0	0	284.642	0	1195.58	1727.8
PRJ_Fausto_00452	gi|646227388|gb|KJ614390,1|:443614-444220	AIB52167	None	None	1050.38	1343.23	438.01	0	391.093	592.602	6255.9	0	3127.95
PRJ_Fausto_00453	gi|646227388|gb|KJ614390,1|:444552-445275	AIB52168	None	None	0	0	0	0	0	459.4	0	0	0
PRJ_Fausto_00454	gi|646227388|gb|KJ614390,1|:445315-445852	AIB52169	None	None	0	0	0	0	0	0	0	0	0
PRJ_Fausto_00455	gi|646227388|gb|KJ614390,1|:445852-446278	AIB52170	NCVOG0314	Translation	0	0	753.241	0	0	534.896	0	0	5646.72
PRJ_Fausto_00456	gi|646227388|gb|KJ614390,1|:446349-446940	AIB52171	NCVOG0231	Uncharacterized	0	0	0	0	812.392	2515.45	12994.9	0	3248.71
PRJ_Fausto_00457	gi|646227388|gb|KJ614390,1|:446992-447556	AIB52172	None	None	0	0	0	0	0	819.621	0	0	0
PRJ_Fausto_00458	gi|646227388|gb|KJ614390,1|:447641-448109	AIB52173	None	None	0	0	0	0	594.435	332.829	0	3288.57	4753.65
PRJ_Fausto_00459	gi|646227388|gb|KJ614390,1|:448195-448762	AIB52174	None	None	0	0	0	0	0	984.007	0	0	0
PRJ_Fausto_00460	gi|646227388|gb|KJ614390,1|:448804-449044	AIB52175	None	None	0	0	0	0	0	0	0	0	0
PRJ_Fausto_00461	gi|646227388|gb|KJ614390,1|:449120-449591	AIB52176	None	None	0	0	0	0	0	0	0	0	0
PRJ_Fausto_00462	gi|646227388|gb|KJ614390,1|:449686-450190	AIB52177	None	None	0	0	0	0	0	0	0	0	0
PRJ_Fausto_00463	gi|646227388|gb|KJ614390,1|:450262-450802	AIB52178	None	None	0	0	0	0	0	354.241	0	0	0
PRJ_Fausto_00464	gi|646227388|gb|KJ614390,1|:450852-451266	AIB52179	None	None	0	0	0	0	0	565.19	0	0	0
PRJ_Fausto_00465	gi|646227388|gb|KJ614390,1|:451301-451901	AIB52180	None	None	0	340.876	0	0	0	300.773	0	0	0
PRJ_Fausto_00466	gi|646227388|gb|KJ614390,1|:451939-452569	AIB52181	None	None	0	0	0	127.731	0	0	0	0	0
PRJ_Fausto_00467	gi|646227388|gb|KJ614390,1|:452669-453308	AIB52182	None	None	0	332.672	0	0	361.52	750.251	0	0	8674.45
PRJ_Fausto_00468	gi|646227388|gb|KJ614390,1|:453311-454025	AIB52183	NCVOG0231	Uncharacterized	0	283.886	0	0	0	0	0	0	2467.53
PRJ_Fausto_00469	gi|646227388|gb|KJ614390,1|:454071-454755	AIB52184	NCVOG0231	Uncharacterized	0	0	0	0	0	496.608	0	0	2621.26
PRJ_Fausto_00470	gi|646227388|gb|KJ614390,1|:454847-455357	AIB52185	NCVOG0231	Uncharacterized	0	0	0	0	0	574.746	0	0	12313.2
PRJ_Fausto_00471	gi|646227388|gb|KJ614390,1|:455410-456019	AIB52186	None	None	0	0	0	0	0	1317.12	6209.73	0	0
PRJ_Fausto_00472	gi|646227388|gb|KJ614390,1|:456084-456792	AIB52187	None	None	0	0	0	0	0	236.516	0	0	0
PRJ_Fausto_00473	gi|646227388|gb|KJ614390,1|:456840-457569	AIB52188	None	None	436.12	0	0	0	299.712	227.082	0	0	2397.23
PRJ_Fausto_00474	gi|646227388|gb|KJ614390,1|:457630-458482	AIB52189	None	None	0	0	0	84.0668	3335.59	20104.7	38865.3	8067.9	7773.07
PRJ_Fausto_00475	gi|646227388|gb|KJ614390,1|:458547-458889	AIB52190	None	None	0	0	0	0	0	628.714	0	0	8979.63
PRJ_Fausto_00476	gi|646227388|gb|KJ614390,1|:458967-459291	AIB52191	None	None	0	0	0	0	0	2653.82	0	7072.63	0
PRJ_Fausto_00477	gi|646227388|gb|KJ614390,1|:459390-460334	AIB52192	None	None	0	340.876	0	137.373	0	601.547	0	0	3175.16
PRJ_Fausto_00478	gi|646227388|gb|KJ614390,1|:459390-460334	AIB52193	None	None	0	0	603.801	0	0	0	0	0	0
PRJ_Fausto_00479	gi|646227388|gb|KJ614390,1|:460446-461376	AIB52194	None	None	0	0	0	0	0	614.503	0	1200.5	0
PRJ_Fausto_00480	gi|646227388|gb|KJ614390,1|:461466-462033	AIB52195	None	None	0	0	0	0	0	0	0	0	0
PRJ_Fausto_00481	gi|646227388|gb|KJ614390,1|:462087-462630	AIB52196	None	None	0	0	0	160.375	0	0	7413.31	0	3706.65
PRJ_Fausto_00482	gi|646227388|gb|KJ614390,1|:462708-463233	AIB52197	None	None	0	0	0	0	0	644.724	7827.05	0	11740.6
PRJ_Fausto_00483	gi|646227388|gb|KJ614390,1|:463274-463712	AIB52198	None	None	0	0	0	0	0	0	0	0	10718.3
PRJ_Fausto_00484	gi|646227388|gb|KJ614390,1|:463756-464218	AIB52199	None	None	0	0	0	0	0	0	0	0	4863.55
PRJ_Fausto_00485	gi|646227388|gb|KJ614390,1|:464399-465116	AIB52200	None	None	0	0	0	106.129	0	404.137	0	1697.39	7359.43
PRJ_Fausto_00486	gi|646227388|gb|KJ614390,1|:465131-465659	AIB52201	None	None	0	0	0	0	0	2459.31	7754.91	2682.61	23264.7
MCP	gi|646227388|gb|KJ614390,1|:196192-213414	MCP	NCVOG0022	Virion structure and morphogenesis	0	0	0	31.4409	631.59	35575.8	942582	145493	76644.9
